# Supplementary material for: The Association of Human Milk Appetite-Regulating Hormones with Infant Growth and Eating Behaviors to Age Six Months
Source: Nutrients. 2026 Apr 10;18(8):1203. doi: 10.3390/nu18081203 (PMC13118950; doi:10.3390/nu18081203)
Supplement: Supplementary file 1 [file nutrients-18-01203-s001.zip]

Archive with 1 entries (1 files):
- nutrients-4195703-supplementary.pdf
